# Supplementary material for: Combination of Antiretroviral Drugs Zidovudine and Efavirenz Impairs Tumor Growths in a Mouse Model of Cancer
Source: Viruses. 2021 Nov 30;13(12):2396. doi: 10.3390/v13122396 (PMC8703283; doi:10.3390/v13122396)
Supplement: Supplementary file 1 [file viruses-13-02396-s001.zip]

Archive with 1 entries (1 files):
- viruses-1458628-supplementary.pdf
